# Supplementary material for: Usability evaluation of Alerta Alcohol 2.0: an eHealth game to prevent adolescent alcohol consumption
Source: J Public Health (Oxf). 2026 Mar 24;48(2):477–87. doi: 10.1093/pubmed/fdag022 (PMC13223592; doi:10.1093/pubmed/fdag022)
Supplement: fdag022_Supplementary_material [file fdag022_supplementary_material.zip]

Archive with 7 entries (7 files):
- Table S2. Description of usability scale items and scoring details.docx
- Table S3. Self-report questionnaire.docx
- Table S4. Think-aloud protocol.docx
- Table S5. Associations between general evaluation (negative-positive) and usability test items.docx
- Figure S1. Classroom-based implementation of the Alerta Alcohol 2.0 usability study.docx
- Figure S2. Examples of standard alcoholic drinks for participants.docx
- Table S1. MMR Checklist.docx
